# Supplementary material for: SNP arrays: comparing diagnostic yields for four platforms in children with developmental delay
Source: BMC Med Genomics. 2014 Dec 24;7:70. doi: 10.1186/s12920-014-0070-0 (PMC4299176; doi:10.1186/s12920-014-0070-0)
Supplement: Additional file 1: Table S1. — Number of CNVs detected by each tested array using standard thresholds. [file 12920_2014_70_MOESM1_ESM.xlsx]

## Sheet: Table S1
Table S1 Number of CNVs detected by each tested array using standard thresholds
Number of CNVs	SNP 6.0	2.7M	Omni1	CytoSNP	All arrays
Total	503	368	197	30	1098
Gains (%a)	430 (85.5%)	314 (85.3%)	89 (45.2%)	16 (53.3%)	849 (77.3%)
Losses (%a)	73 (14.5%)	54 (14.7%)	108 (54.8%)	14 (46.7%)	249 (22.7%)
De novo (%a)	109 (21.7%)	176 (47.8%)	34 (17.3%)	10 (33.3%)	329 (30.0%)
Inherited (%a)	394 (78.3%)	192 (52.2%)	163 (82.7%)	20 (66.7%)	769 (70.0%)
All
Range per patient	14-37	3-66	6-15	0-5	29-98
Median per patient	22	12	9	1	50
Average per patient	24.0	17.5	9.4	1.4	52.3
De novo
Range per patient	1-12	0-29	0-4	0-2	3-35
Median per patient	5	6	2	0	14
Average per patient	5.2	8.4	1.6	0.5	15.7
Inherited
Range per patient	12-29	0-39	4-11	0-5	22-63
Median per patient	19	6	8	1	32
Average per patient	18.8	9.1	7.8	1.0	36.6
a % of total
