# Supplementary material for: SNP arrays: comparing diagnostic yields for four platforms in children with developmental delay
Source: BMC Med Genomics. 2014 Dec 24;7:70. doi: 10.1186/s12920-014-0070-0 (PMC4299176; doi:10.1186/s12920-014-0070-0)
Supplement: Additional file 2: Table S2. — Number of CNVs detected by each tested array using optimized thresholds. [file 12920_2014_70_MOESM2_ESM.xlsx]

## Sheet: Table S2
Table S2 Number of CNVs detected by each tested array using optimized thresholds
Number of CNVs	SNP 6.0	2.7M	Omni1	CytoSNP	CGX-12	All arrays
Total	250	216	185	25	58	734
Gains (%a)	201 (80.4%)	172 (79.6%)	78 (42.2%)	16 (64.0%)	27 (46.6%)	494 (67.3%)
Losses (%a)	49 (19.6%)	44 (20.4%)	107 (57.8%)	9 (36.0%)	31 (53.4%)	240 (32.7%)
De novo (%a)	139 (55.6%)	150 (69.4%)	35 (18.9%)	8 (32.0%)	N/Ab	332 (45.2%)c
Inherited (%a)	111 (44.4%)	66 (30.6%)	150 (81.1%)	17 (68.0%)	2 (3.4%)	344 (46.9%)c
All
Range per patient	4-30	1-32	5-13	0-5	0-7	22-51
Median per patient	11	9	9	1	3	32
Average per patient	11.9	10.3	8.8	1.2	2.8	35.0
De novo
Range per patient	0-17	0-20	0-4	0-2	N/Ab	10-23c
Median per patient	7	6	2	0	N/Ab	13c
Average per patient	6.6	7.1	1.7	0.4	N/Ab	15.8c
Inherited
Range per patient	1-13	0-12	4-11	0-5	0-1	9-25c
Median per patient	5	2	7	1	0	16c
Average per patient	5.3	3.1	7.1	0.8	0.1	16.4c
a % of total
b Parents not systematically tested
c Excluding CNVs detected on CGX-12
