# Supplementary material for: SNP arrays: comparing diagnostic yields for four platforms in children with developmental delay
Source: BMC Med Genomics. 2014 Dec 24;7:70. doi: 10.1186/s12920-014-0070-0 (PMC4299176; doi:10.1186/s12920-014-0070-0)
Supplement: Additional file 3: Table S3. — List of CNVs confirmed on at least two arrays. [file 12920_2014_70_MOESM3_ESM.xlsx]

## Sheet: Table S3
Table S3 List of CNVs confirmed on at least two arrays
Alteration	Array	Patient	CN	Gain/ Loss	Chr	Chr band(s)	Coordinates start	Coordinates end	Size (kb)	Inheritance	Interpretationa
1	SNP 6.0	3.2	3	Gain	2	p21	43848625	44069477	221	D	VOUS
	2.7M	3.2	3	Gain	2	p21	44001534	44065431	64	D	VOUS
	Omni1	3.2	3	Gain	2	p21	43844007	44248753	405	D	VOUS
	CytoSNP	3.2	3	Gain	2	p21	43884153	44225225	341	D	VOUS
2	SNP 6.0	3.2	1	Loss	21	q21.1	22094265	22199637	105	H	N/A
	Omni1	3.2	1	Loss	21	q21.1	22094903	22195946	101	H	N/A
3	Omni1	3.2	3	Gain	22	q11.1	15453066	15801989	349	H	N/A
	CytoSNP	3.2	3	Gain	22	q11.1	15461707	15791899	330	H	N/A
4	Omni1	6.3	1	Loss	2	q37.3	242512401	242750507	238	H	N/A
	CytoSNP	6.3	1	Loss	2	q37.3	242566407	242678246	112	H	N/A
	CGX-12	6.3		Loss	2	q37.3	242513576	242654701	141	U	Benign
5	Omni1	6.3	3	Gain	7	q11.21	64365027	64748676	384	H	N/A
	CytoSNP	6.3	3	Gain	7	q11.21	64316996	64824912	508	H	N/A
	CGX-12	6.3		Gain	7	q11.21	64317115	64511622	195	H	VOUS
6	Omni1	6.3	3	Gain	10	q11.22	47004551	47139283	135	H	N/A
	CytoSNP	6.3	3	Gain	10	q11.22	47066810	47221596	155	H	N/A
7	Omni1	6.3	1	Loss	10	q21.3	67938287	68044090	106	H	N/A
	CytoSNP	6.3	1	Loss	10	q21.3	67929325	68040186	111	H	N/A
8	Omni1	6.3	1	Loss	22	q11.23	23994408	24249492	255	H	N/A
	CytoSNP	6.3	1	Loss	22	q11.23	24056992	24240879	184	H	N/A
9	SNP 6.0	10.4	3	Gain	1	q24.2	167557554	167702604	145	H	N/A
	Omni1	10.4	3	Gain	1	q24.2	167555394	167700744	145	H	N/A
10	SNP 6.0	10.4	1	Loss	2	q23.3	153829472	153962506	133	H	N/A
	Omni1	10.4	1	Loss	2	q23.3	153823451	153962506	139	H	N/A
	CGX-12	10.4		Loss	2	q23.3	153830942	153959766	129	U	Benign
11	SNP 6.0	10.4	3	Gain	14	q32.33	105082340	105867730	785	D	VOUS
	Omni1	10.4	3	Gain	14	q32.33	105446201	105855351	409	H	N/A
12	SNP 6.0	11.4	1	Loss	2	q23.3	153829472	153962506	133	H	N/A
	Omni1	11.4	1	Loss	2	q23.3	153823451	153962506	139	H	N/A
13	SNP 6.0	11.4	3	Gain	3	p11.1	89771865	90008100	236	H	N/A
	SNP 6.0	11.4	3	Gain	3	p11.1	90034987	90370639	336	H	N/A
	2.7M	11.4	3	Gain	3	p11.1	89772434	90060996	289	H	N/A
	2.7M	11.4	3	Gain	3	p11.1 q11.2	90123470	95002793	4879	H	N/A
	Omni1	11.4	3	Gain	3	p11.1	89759430	90401980	643	H	N/A
	CytoSNP	11.4	3	Gain	3	p11.1	89780708	90525615	745	H	N/A
	CGX-12	11.4		Gain	3	p11.1	89772351	90275193	503	U	Benign
14	SNP 6.0	11.4	3	Gain	8	q11.1	47043274	47381308	338	H	N/A
	2.7M	11.4	3	Gain	8	q11.1	47042670	47597918	555	D	VOUS
15	SNP 6.0	14.5	1	Loss	1	p36.11	25477632	25535885	58	D	Benign
	Omni1	14.5	1	Loss	1	p36.11	25469887	25528125	58	H	N/A
16	SNP 6.0	14.5	1	Loss	2	p12	82866297	83152322	286	H	N/A
	2.7M	14.5	1	Loss	2	p12	82865835	83147096	281	H	N/A
	Omni1	14.5	1	Loss	2	p12	82867397	83146076	279	H	N/A
	CGX-12	14.5		Loss	2	p12	82866933	83141928	275	U	Benign
17	SNP 6.0	14.5	3	Gain	6	p25.3 p25.2	129591	2752759	2623	D	Pathogenic
	SNP 6.0	14.5	3	Gain	6	p25.2 p25.1	2779263	4643666	1864	D	Pathogenic
	SNP 6.0	14.5	3	Gain	6	p25.1	4646487	6416684	1770	D	Pathogenic
	2.7M	14.5	3	Gain	6	p25.3	109490	401749	292	D	Pathogenic
	2.7M	14.5	3	Gain	6	p25.3 p25.1	561662	6414958	5853	D	Pathogenic
	Omni1	14.5	3	Gain	6	p25.3	100815	610448	510	D	Pathogenic
	Omni1	14.5	3	Gain	6	p25.3 p25.2 p25.1	647434	6415891	5768	D	Pathogenic
	CytoSNP	14.5	3	Gain	6	p25.3 p25.2 p25.1	94609	6412865	6318	D	Pathogenic
	CGX-12	14.5		Gain	6	p25.3 p25.1	128203	6399128	6270	U	Pathogenic
18	Omni1	14.5	4	Gain	7	q11.21	61639074	61755397	116	H	N/A
	CytoSNP	14.5	4	Gain	7	q11.21	61631605	61776647	145	H	N/A
19	SNP 6.0	14.5	1	Loss	7	q36.3	154929838	158812469	3883	D	Pathogenic
	2.7M	14.5	1	Loss	7	q36.3	154962181	158811204	3849	D	Pathogenic
	Omni1	14.5	1	Loss	7	q36.3	154946906	158815293	3868	D	Pathogenic
	CytoSNP	14.5	1	Loss	7	q36.3	154952401	158812247	3860	D	Pathogenic
	CGX-12	14.5		Loss	7	q36.3	154947683	158816094	3870	U	Pathogenic
20	Omni1	17.6	0	Loss	8	p11.23 p11.22	39352501	39506336	154	H	N/A
	CGX-12	17.6		Loss	8	p11.23	39365946	39490567	125	U	Benign
21	SNP 6.0	17.6	3	Gain	8	q11.1	47046239	47473783	428	H	N/A
	2.7M	17.6	3	Gain	8	q11.1	47042670	47589707	547	H	N/A
22	SNP 6.0	17.6	3	Gain	14	q32.33	105082340	105998615	916	D	VOUS
	Omni1	17.6	3	Gain	14	q32.33	105446084	105927451	481	H	N/A
23	SNP 6.0	17.6	2	Gain	Y	q11.223	23765338	24269772	504	H	N/A
	SNP 6.0	17.6	2	Gain	Y	q11.223 q11.23	24313856	26866713	2553	H	N/A
	2.7M	17.6	2	Gain	Y	q11.223	23664966	23856606	192	H	N/A
	2.7M	17.6	2	Gain	Y	q11.223 q11.23	25301370	25489188	188	H	N/A
24	CytoSNP	20.7	3	Gain	8	p23.2	2258259	2408353	150	H	N/A
	CGX-12	20.7		Gain	8	p23.2	2257338	2413416	156	U	Benign
25	Omni1	20.7	3	Gain	10	q11.21	44536118	44679489	143	H	N/A
	CGX-12	20.7		Gain	10	q11.21	44532360	44677919	146	U	Benign
26	Omni1	20.7	3	Gain	17	q21.31	41519627	41713128	194	H	N/A
	CGX-12	20.7		Gain	17	q21.31	41541432	41631306	90	U	Benign
27	SNP 6.0	20.7	1	Loss	19	q13.42	59994794	60055324	61	D	Benign
	Omni1	20.7	1	Loss	19	q13.42	59949314	60068550	119	D	Benign
28	SNP 6.0	23.8	1	Loss	15	q15.3	41680363	41726086	46	H	N/A
	2.7M	23.8	1	Loss	15	q15.3	41636500	41801729	165	D	Benign
	Omni1	23.8	1	Loss	15	q15.3	41670172	41735843	66	H	N/A
29	SNP 6.0	23.8	3	Gain	22	q11.23	24035301	24246386	211	H	N/A
	Omni1	23.8	3	Gain	22	q11.23	23998784	24249492	251	H	N/A
	CytoSNP	23.8	3	Gain	22	q11.23	24041667	24240879	199	D	Benign
30	Omni1	26.9	3	Gain	17	q21.31	41519743	41713128	193	D	Benign
	CGX-12	26.9		Gain	17	q21.31	41541432	41631306	90	U	Benign
31	SNP 6.0	29.10	3	Gain	1	p22.1	92059761	92385499	326	H	N/A
	Omni1	29.10	3	Gain	1	p22.1	92070475	92381440	311	H	N/A
	CGX-12	29.10		Gain	1	p22.1	92061886	92371388	310	H	Benign
32	SNP 6.0	29.10	3	Gain	2	q13	110061320	110340958	280	H	N/A
	Omni1	29.10	3	Gain	2	q13	110201336	110339819	138	H	N/A
	CytoSNP	29.10	3	Gain	2	q13	110201336	110328316	127	H	N/A
	CGX-12	29.10		Gain	2	q13	110183551	110335513	152	U	Benign
33	SNP 6.0	29.10	3	Gain	8	q11.1	47046239	47381308	335	H	N/A
	2.7M	29.10	3	Gain	8	q11.1	47042670	47594607	552	H	N/A
34	SNP 6.0	32.11	1	Loss	5	p13.3	30333033	30470952	138	H	N/A
	Omni1	32.11	1	Loss	5	p13.3	30351424	30471111	120	H	N/A
	CGX-12	32.11		Loss	5	p13.3	30347121	30469474	122	U	Benign
35	SNP 6.0	32.11	4	Gain	6	p21.32	32564648	32635250	71	H	N/A
	Omni1	32.11	3	Gain	6	p21.32	32577151	32613823	37	H	N/A
36	Omni1	32.11	0	Loss	19	p12	20404485	20509513	105	H0	VOUS
	CytoSNP	32.11	0	Loss	19	p12	20398497	20514068	116	D	VOUS
	CGX-12	32.11		Loss	19	p12	20408868	20506175	97	U	Benign
37	SNP 6.0	35.12	1	Loss	14	q21.3	44201738	44403334	202	H	N/A
	2.7M	35.12	1	Loss	14	q21.3	44199396	44404021	205	H	N/A
	Omni1	35.12	1	Loss	14	q21.3	44199614	44404737	205	H	N/A
	CGX-12	35.12		Loss	14	q21.3	44227138	44387982	161	U	Benign
38	SNP 6.0	35.12	3	Gain	14	q32.33	105100669	106005581	905	H	N/A
	Omni1	35.12	3	Gain	14	q32.33	105451690	105978228	527	H	N/A
39	SNP 6.0	35.12	1	Loss	16	p12.1	27245100	27258188	13	H	N/A
	2.7M	35.12	1	Loss	16	p12.1	27247601	27258480	11	H	N/A
40	SNP 6.0	38.13	1	Loss	6	p21.32	32589952	32626735	37	D	Benign
	Omni1	38.13	1	Loss	6	p21.32	32585397	32609122	24	H	N/A
41	Omni1	38.13	1	Loss	8	p11.23 p11.22	39352501	39506336	154	H	N/A
	CGX-12	38.13		Gain	8	p11.23	39387824	39490567	103	U	Benign
42	Omni1	38.13	3	Gain	17	q21.31	41521621	41723989	202	H	N/A
	CytoSNP	38.13	3	Gain	17	q21.31 q21.32	41519743	41922779	403	H	N/A
	CGX-12	38.13		Gain	17	q21.31	41541432	41631306	90	U	Benign
43	SNP 6.0	41.14	1	Loss	1	p36.11	25455203	25519561	64	D	VOUS
	Omni1	41.14	1	Loss	1	p36.11	25469887	25537253	67	H	N/A
44	SNP 6.0	41.14	1	Loss	6	q12	66456937	66599725	143	H	N/A
	Omni1	41.14	1	Loss	6	q12	66459576	66600314	141	H	N/A
	CGX-12	41.14		Loss	6	q12	66470628	66593618	123	U	Benign
45	SNP 6.0	41.14	3	Gain	8	p11.1	43856033	47381308	3525	H	N/A
	2.7M	41.14	3	Gain	8	p11.1	43535936	47458730	3923	H	N/A
46	SNP 6.0	41.14	1	Loss	12	q13.12 q13.13	48272109	51079253	2807	D	Pathogenic
	2.7M	41.14	1	Loss	12	q13.13	49027905	49487526	460	D	Pathogenic
	2.7M	41.14	1	Loss	12	q13.13	49504234	49868403	364	D	Pathogenic
	2.7M	41.14	1	Loss	12	q13.13	49936316	50469339	533	D	Pathogenic
	2.7M	41.14	1	Loss	12	q13.13	50559302	50665339	106	D	Pathogenic
	Omni1	41.14	1	Loss	12	q13.12 q13.13	48271477	51081854	2810	D	Pathogenic
	CytoSNP	41.14	1	Loss	12	q13.12 q13.13	48324559	51093547	2769	D	Pathogenic
	CGX-12	41.14		Loss	12	q13.12 q13.13	48284132	51067934	2780	U	Pathogenic
47	Omni1	41.14	3	Gain	15	q11.2	19798009	20091543	294	H	N/A
	CytoSNP	41.14	3	Gain	15	q11.2	18818086	20317047	1499	H	N/A
48	SNP 6.0	44.15	1	Loss	6	p21.32	32556106	32626735	71	D	Benign
	Omni1	44.15	0	Loss	6	p21.32	32563460	32613823	50	H	N/A
49	Omni1	44.15	0	Loss	8	p11.23 p11.22	39370187	39506336	136	H	N/A
	CGX-12	44.15		Loss	8	p11.23	39365946	39490567	125	U	Benign
50	SNP 6.0	44.15	1	Loss	22	q11.21	17256415	19795835	2539	D	Pathogenic
	2.7M	44.15	1	Loss	22	q11.21	17418054	18295326	877	D	Pathogenic
	Omni1	44.15	1	Loss	22	q11.21	17255869	18692668	1437	D	Pathogenic
	Omni1	44.15	1	Loss	22	q11.21	19038685	19795050	756	D	VOUS
	CytoSNP	44.15	1	Loss	22	q11.21	17269490	19792353	2523	D	Pathogenic
	CGX-12	44.15		Loss	22	q11.21	17299469	19790658	2490	U	Pathogenic
51	SNP 6.0	44.15	3	Gain	22	q11.23	23991375	24247730	256	H	N/A
	Omni1	44.15	3	Gain	22	q11.23	23991390	24244593	253	H	N/A
	CytoSNP	44.15	3	Gain	22	q11.23	24041667	24254444	213	H	N/A
52	SNP 6.0	47.16	4	Gain	2	p11.2	88899204	89242149	343	H	N/A
	Omni1	47.16	3	Gain	2	p11.2	88922426	89101325	179	H	N/A
53	SNP 6.0	47.16	4	Gain	3	p12.2	82916842	83087402	171	H	N/A
	Omni1	47.16	3	Gain	3	p12.2	82914933	83092216	177	H	N/A
	CGX-12	47.16		Gain	3	p12.2	82915480	83084183	169	U	Benign
54	SNP 6.0	50.17	1	Loss	16	p12.2 p12.1	21441804	21746841	305	D	Benign
	2.7M	50.17	1	Loss	16	p12.2 p12.1	21306155	21741570	435	H	N/A
	Omni1	50.17	1	Loss	16	p12.2	21381301	21688143	307	D	Benign
	CytoSNP	50.17	1	Loss	16	p12.2	21208498	21647732	439	H	N/A
	CGX-12	50.17		Loss	16	p12.2	21479157	21647056	168	U	Benign
55	SNP 6.0	53.18	1	Loss	1	q23.3	159780382	159904813	124	D	Benign
	Omni1	53.18	0	Loss	1	q23.3	159768149	159910608	142	D	VOUS
56	SNP 6.0	53.18	3	Gain	8	q11.1	46966686	47386013	419	H	N/A
	2.7M	53.18	3	Gain	8	q11.1	47042670	47474410	432	H	N/A
57	SNP 6.0	53.18	1	Loss	8	q13.3	73256174	73377311	121	H	N/A
	Omni1	53.18	1	Loss	8	q13.3	73266402	73377033	111	H	N/A
	CytoSNP	53.18	1	Loss	8	q13.3	73258535	73377033	118	H	N/A
58	Omni1	53.18	3	Gain	12	p11.21	31187486	31300846	113	H	N/A
	CytoSNP	53.18	3	Gain	12	p11.21	31086539	31292645	206	H	N/A
59	SNP 6.0	53.18	4	Gain	17	q12	31464078	31653797	190	H4	Benign
	Omni1	53.18	3	Gain	17	q12	31467924	31675965	208	H	N/A
60	SNP 6.0	56.19	4	Gain	2	p11.2	88899204	89281576	382	H	N/A
	Omni1	56.19	3	Gain	2	p11.2	88941152	89101325	160	H	N/A
61	SNP 6.0	56.19	3	Gain	8	q11.1	47049925	47294570	245	H	N/A
	2.7M	56.19	3	Gain	8	p11.1	43517316	47597918	4081	H	N/A
62	SNP 6.0	56.19	3	Gain	14	q32.33	105100669	105930091	829	H	N/A
	Omni1	56.19	3	Gain	14	q32.33	105400732	105590401	190	H	N/A
63	Omni1	56.19	3	Gain	X	p22.33	1130687	1464278	334	H	N/A
	CGX-12	56.19		Gain	X	p22.33	1033739	1431315	398	U	Benign
64	Omni1	59.20	3	Gain	10	q11.21	44523664	44679489	156	H	N/A
	CytoSNP	59.20	3	Gain	10	q11.21	44557214	44679489	122	H	N/A
	CGX-12	59.20		Gain	10	q11.21	44532360	44677919	146	U	Benign
Chr: chromosome, CN: Copy Number state, D: de novo, H: inherited, H0: inherited from heterozygous parent & CN = 0, H4: inherited from heterozygous parent & CN = 4, VOUS: variant of uncertain clinical significance.
a Inherited CNVs were not interpreted, except on the CGX-12 array or if they resulted in a homozygous alteration.
