# Supplementary material for: SNP arrays: comparing diagnostic yields for four platforms in children with developmental delay
Source: BMC Med Genomics. 2014 Dec 24;7:70. doi: 10.1186/s12920-014-0070-0 (PMC4299176; doi:10.1186/s12920-014-0070-0)
Supplement: Additional file 4: Table S4. — List of de novo CNVs confirmed on at least two arrays. [file 12920_2014_70_MOESM4_ESM.xlsx]

## Sheet: Table S4
Table S4 List of de novo CNVs confirmed on at least two arrays
Patient	Alteration	Gain/ Loss	Array	CN	Chr	Chr band(s)	Coordinates start	Coordinates end	Size (kb)	Inheritance	Interpretationa
3.2	1	Gain	SNP 6.0	3	2	p21	43848625	44069477	221	D	VOUS
			2.7M	3	2	p21	44001534	44065431	64	D	VOUS
			Omni1	3	2	p21	43844007	44248753	405	D	VOUS
			CytoSNP	3	2	p21	43884153	44225225	341	D	VOUS
10.4	10	Gain	SNP 6.0	3	14	q32.33	105082340	105867730	785	D	VOUS
			Omni1	3	14	q32.33	105446201	105855351	409	H	N/A
11.4	13	Gain	SNP 6.0	3	8	q11.1	47043274	47381308	338	H	N/A
			2.7M	3	8	q11.1	47042670	47597918	555	D	VOUS
14.5	14	Loss	SNP 6.0	1	1	p36.11	25477632	25535885	58	D	Benign
			Omni1	1	1	p36.11	25469887	25528125	58	H	N/A
	16	Gain	SNP 6.0	3	6	p25.3 p25.2	129591	2752759	2623	D	Pathogenic
			SNP 6.0	3	6	p25.2 p25.1	2779263	4643666	1864	D	Pathogenic
			SNP 6.0	3	6	p25.1	4646487	6416684	1770	D	Pathogenic
			2.7M	3	6	p25.3	109490	401749	292	D	Pathogenic
			2.7M	3	6	p25.3 p25.1	561662	6414958	5853	D	Pathogenic
			Omni1	3	6	p25.3	100815	610448	510	D	Pathogenic
			Omni1	3	6	p25.3 p25.2 p25.1	647434	6415891	5768	D	Pathogenic
			CytoSNP	3	6	p25.3 p25.2 p25.1	94609	6412865	6318	D	Pathogenic
			CGX-12		6	p25.3 p25.1	128203	6399128	6270	U	Pathogenic
	18	Loss	SNP 6.0	1	7	q36.3	154929838	158812469	3883	D	Pathogenic
			2.7M	1	7	q36.3	154962181	158811204	3849	D	Pathogenic
			Omni1	1	7	q36.3	154946906	158815293	3868	D	Pathogenic
			CytoSNP	1	7	q36.3	154952401	158812247	3860	D	Pathogenic
			CGX-12		7	q36.3	154947683	158816094	3870	U	Pathogenic
17.6	21	Gain	SNP 6.0	3	14	q32.33	105082340	105998615	916	D	VOUS
			Omni1	3	14	q32.33	105446084	105927451	481	H	N/A
20.7	26	Loss	SNP 6.0	1	19	q13.42	59994794	60055324	61	D	Benign
			Omni1	1	19	q13.42	59949314	60068550	119	D	Benign
23.8	27	Loss	SNP 6.0	1	15	q15.3	41680363	41726086	46	H	N/A
			2.7M	1	15	q15.3	41636500	41801729	165	D	Benign
			Omni1	1	15	q15.3	41670172	41735843	66	H	N/A
	28	Gain	SNP 6.0	3	22	q11.23	24035301	24246386	211	H	N/A
			Omni1	3	22	q11.23	23998784	24249492	251	H	N/A
			CytoSNP	3	22	q11.23	24041667	24240879	199	D	Benign
26.9	29	Gain	Omni1	3	17	q21.31	41519743	41713128	193	D	Benign
			CGX-12		17	q21.31	41541432	41631306	90	U	Benign
32.11	35	Loss	Omni1	0	19	p12	20404485	20509513	105	H0	VOUS
			CytoSNP	0	19	p12	20398497	20514068	116	D	VOUS
			CGX-12		19	p12	20408868	20506175	97	U	Benign
38.13	39	Loss	SNP 6.0	1	6	p21.32	32589952	32626735	37	D	Benign
			Omni1	1	6	p21.32	32585397	32609122	24	H	N/A
41.14	42	Loss	SNP 6.0	1	1	p36.11	25455203	25519561	64	D	VOUS
			Omni1	1	1	p36.11	25469887	25537253	67	H	N/A
	45	Loss	SNP 6.0	1	12	q13.12 q13.13	48272109	51079253	2807	D	Pathogenic
			2.7M	1	12	q13.13	49027905	49487526	460	D	Pathogenic
			2.7M	1	12	q13.13	49504234	49868403	364	D	Pathogenic
			2.7M	1	12	q13.13	49936316	50469339	533	D	Pathogenic
			2.7M	1	12	q13.13	50559302	50665339	106	D	Pathogenic
			Omni1	1	12	q13.12 q13.13	48271477	51081854	2810	D	Pathogenic
			CytoSNP	1	12	q13.12 q13.13	48324559	51093547	2769	D	Pathogenic
			CGX-12		12	q13.12 q13.13	48284132	51067934	2780	U	Pathogenic
44.15	47	Loss	SNP 6.0	1	6	p21.32	32556106	32626735	71	D	Benign
			Omni1	0	6	p21.32	32563460	32613823	50	H	N/A
	49	Loss	SNP 6.0	1	22	q11.21	17256415	19795835	2539	D	Pathogenic
			2.7M	1	22	q11.21	17418054	18295326	877	D	Pathogenic
			Omni1	1	22	q11.21	17255869	18692668	1437	D	Pathogenic
			Omni1	1	22	q11.21	19038685	19795050	756	D	VOUS
			CytoSNP	1	22	q11.21	17269490	19792353	2523	D	Pathogenic
			CGX-12		22	q11.21	17299469	19790658	2490	U	Pathogenic
50.17	53	Loss	SNP 6.0	1	16	p12.2 p12.1	21441804	21746841	305	D	Benign
			2.7M	1	16	p12.2 p12.1	21306155	21741570	435	H	N/A
			Omni1	1	16	p12.2	21381301	21688143	307	D	Benign
			CytoSNP	1	16	p12.2	21208498	21647732	439	H	N/A
			CGX-12		16	p12.2	21479157	21647056	168	U	Benign
53.18	54	Loss	SNP 6.0	1	1	q23.3	159780382	159904813	124	D	Benign
			Omni1	0	1	q23.3	159768149	159910608	142	D	VOUS
	58	Gain	SNP 6.0	4	17	q12	31464078	31653797	190	H4	Benign
			Omni1	3	17	q12	31467924	31675965	208	H	N/A
Chr: chromosome; CN: Copy Number state; D: de novo; H: inherited; H0: inherited from heterozygous parents & CN=0; H4: inherited from heterozygous parents & CN=4; U: unknown, VOUS: variant of uncertain clinical significance.
a Inherited CNVs were not interpreted, except on the CGX-12 array or if they were inherited from heterozygous parents and resulted in a homozygous alteration.
