# Supplementary material for: SNP arrays: comparing diagnostic yields for four platforms in children with developmental delay
Source: BMC Med Genomics. 2014 Dec 24;7:70. doi: 10.1186/s12920-014-0070-0 (PMC4299176; doi:10.1186/s12920-014-0070-0)
Supplement: Additional file 10: Table S6. — Percentage of homozygosity calculated from copy-neutral LOHs. [file 12920_2014_70_MOESM10_ESM.xlsx]

## Sheet: Table S6
Table S6 Percentage of homozygositya calculated from copy-neutral LOHs
	> 10 Mb				> 5 Mb				> 3 Mb
Patient	SNP 6.0	2.7M	CytoSNP	Omni1	SNP 6.0	2.7M	CytoSNP	Omni1	SNP 6.0	2.7M	CytoSNP	Omni1
1.1	4.9	3.7	5.2	2.5	5.9	4.6	5.9	3.5	6	5	6	4.6
3.2	-	-	-	-	-	-	-	-	0.1	0.8	-	-
6.3	-	-	-	-	-	-	-	-	-	-	-	-
10.4	5.6	5	5.6	0.5	5.8	5.3	5.8	3.3	6.4	5.7	6.3	4.8
11.4	5.9	4.1	5.8	2.3	5.9	5.4	5.8	3.5	6	5.6	5.9	4.7
14.5	-	-	-	-	-	-	-	-	-	0.1	-	-
17.6	-	-	-	-	-	-	-	-	0.4	-	-	-
20.7	-	-	-	-	-	-	-	-	-	0.1	-	-
23.8	-	-	-	-	-	-	-	-	0.1	0.2	-	-
26.9	-	-	-	-	0.2	0.2	0.2	-	0.4	0.6	0.3	0.1
29.10	-	-	-	-	-	-	-	-	-	-	-	-
32.11	-	-	-	-	-	-	-	-	-	-	-	-
35.12	-	-	-	-	-	-	-	-	0.1	0.2	0.1	-
38.13	-	-	-	-	-	-	-	-	-	0.2	-	-
41.14	-	-	-	-	-	-	-	-	0.1	0.3	0.1	0.1
44.15	-	-	-	-	-	-	-	-	0.1	-	-	-
47.16	-	-	-	-	-	-	-	-	-	-	-	-
50.17	-	-	-	-	-	-	-	-	0.2	0.1	0.1	-
53.18	-	-	-	-	-	-	-	-	-	-	-	-
56.19	-	-	-	-	-	-	-	-	0.1	0.2	0.1	-
59.20	-	-	-	-	-	-	-	-	0.1	0.3	-	-
a Excluding chromosome X
