# Supplementary material for: SNP arrays: comparing diagnostic yields for four platforms in children with developmental delay
Source: BMC Med Genomics. 2014 Dec 24;7:70. doi: 10.1186/s12920-014-0070-0 (PMC4299176; doi:10.1186/s12920-014-0070-0)
Supplement: Additional file 14: Table S7. — Software features and their impact on result interpretation. [file 12920_2014_70_MOESM14_ESM.xlsx]

## Sheet: Table S7
Table S7 Software features and their impact on result interpretation
Feature	ChAS	KaryoStudio
Karyotype view	Yes	No
Chromosome view	Yes	Yes
Detailed view	Yes, configurable	Yes, not configurable
Results tables	Segments, CytoRegions, Overlap Map & Graphs	Detected Regions, Known Regions & Database of Genomic Variants
Type of data available for visualization	Copy Number State, Log2 Ratio, Allele Difference, LOH, Smooth Signal, Weighted Log2 Ratio, Mosaicism, LCSH, Allele Peaks	LogR, Smoothed LogR, B Allele Freq
Data style	Bar, points, big dots, line, min/max/avg, stairstep, heatmap; Adjustable range & height	Line (LogR), points (B Allele Freq); Optional AutoScale Log axis
Result files	One file per individual	One file for many individuals (batch)
Trio visualization	Automatic, requires loading 3 files	Possible but laborious, called segments cannot be directly compared
Segment manipulation	Segment Smoothing and Joining	None
Available tracks
OMIM genes	Yes	Some via Known regions
RefSeq genes	Yes, cannot see orientation	Yes, not visible in trio view
Database of Genomic Variants	Collapsed or extended view; Gains in blue, losses in red	Condensed view only; Gains and losses in same color
Array markers	Yes	Yes
Segmental duplications	Yes	No
Sno/miRNA	Yes	No
FISH clones, BACs	Yes	No
Filters	2 sets: CytoRegions and Genome; Segment Filters: size, marker count, % confidence and % overlap (Overlap Map)	2 sets: Known Regions and Genome; Found Regions Filter Form: size, marker count and % confidence
Regions of interest	CytoRegions, any track or custom file can be used; Possible to link to external database (ex: OMIM); Restricted Mode available	Known Regions, provided file (245 Cytogenetic regions) or a custom file can be used; No link to external database
Masked regions	Overlap Map, any track or custom file can be used to mask CNVs with an adjustable % overlap	Ignore Regions, custom file can be used to mask CNVs with complete overlap; DGV track cannot be used
Links to external databases	RefSeq genes, OMIM, DGV, FISH clones; All accessible from detailed view	RefSeq genes accessible from detailed view; Known Regions & DGV accessible from table view only
Inheritance	Simple to visualize & establish	Visualization not straightforward, difficult to compare patient’s results with parents
Interpretation	Can be written and exported, not saved	Can be saved in Comments column
Configuration	Last configuration and filters used automatically reloaded	Known Regions file and Filters need to be reloaded every time
Search function	Can search any item in any track or custom file to visualize region in loaded patient(s)	Can search gene or cytoband to visualize region in selected patient(s)
Report	Completely customizable; Exports visualized region with chosen tracks, one report per abnormality	Not customizable; Exports one report per patient in the batch, which includes checked abnormalities
